# Supplementary material for: Oxidized Albumin Induces Renal Tubular Cell Death and Promotes the Progression of Renal Diseases Through Ferroptosis
Source: Int J Mol Sci. 2025 Jun 20;26(13):5924. doi: 10.3390/ijms26135924 (PMC12249609; doi:10.3390/ijms26135924)
Supplement: Supplementary file 1 [file ijms-26-05924-s001.zip]

Archive with 1 entries (1 files):
- ijms-3629989-supplementary.pdf
